# Supplementary material for: Effect of Hydralazine on Angiotensin II-Induced Abdominal Aortic Aneurysm in Apolipoprotein E-Deficient Mice
Source: Int J Mol Sci. 2023 Nov 3;24(21):15955. doi: 10.3390/ijms242115955 (PMC10650676; doi:10.3390/ijms242115955)
Supplement: Supplementary file 1 [file ijms-24-15955-s001.zip]

Archive with 1 entries (1 files):
- ijms-2544256-supplementary.pdf
